# Supplementary material for: The Evolution of Neuroplasticity and the Effect on Integrated Information
Source: Entropy (Basel). 2019 May 24;21(5):524. doi: 10.3390/e21050524 (PMC7515013; doi:10.3390/e21050524)
Supplement: Supplementary file 1 [file entropy-21-00524-s001.zip]

Archive with 1 entries (1 files):
- entropy-472955-supplementary.mov
